# Supplementary material for: Opto-thermoelectric speckle tweezers
Source: Nanophotonics. Author manuscript; Available in PMC 2021 Jul 20. (PMC8291376; doi:10.1515/nanoph-2019-0530)
Supplement: supplementary notes and vides — Supplementary Video 1: Real-time video showing the trapping of both 500-nm (fluorescent-labeled) and 1-μm polystyrene particles at low laser intensity using opto-thermoelectric tweezers. Supplementary Video 2: Real-time video showing the selective trapping of 500-nm (fluorescent-labeled) particles in a mixed solution of 1 μm and 500 nm polystyrene particles at high laser intensity using opto-thermoelectric tweezers. Supplementary Video 3: Real-time video showing the selective trapping of smaller 200-nm nanoparticles in a mixed solution of 200-nm (fluorescent-labeled) and 1-μm polystyrene particles at high average speckle intensity using opto-thermoelectric speckle tweezers. Supplementary Video 4: Real-time video showing the large-scale filtration of 200-nm nanoparticles from a mixed solution of 200-nm (fluorescent-labeled) and 1-μm polystyrene particles flown in a microfluidic channel integrated with opto-thermoelectric speckle tweezers. [file NIHMS1625918-supplement-supplementary_notes_and_vides.zip]

Archive with 9 entries (9 files):
- SI-Abhay.OTEST.Nanophotonics2020Feb_revised.docx
- Supplementary Video 3.mp4
- Supplementary Video 3.webm
- Supplementary Video 4.mp4
- Supplementary Video 4.webm
- Supplemetary Video 1.mp4
- Supplemetary Video 1.webm
- Supplemetary Video 2.mp4
- Supplemetary Video 2.webm
